# Supplementary material for: Development of a Non-Spherical Polymeric Particles Calibration Procedure for Numerical Simulations Based on the Discrete Element Method
Source: Polymers (Basel). 2025 Oct 14;17(20):2748. doi: 10.3390/polym17202748 (PMC12566918; doi:10.3390/polym17202748)
Supplement: Supplementary file 1 [file polymers-17-02748-s001.zip]

Archive with 1 entries (1 files):
- polymers-3869613-supplementary.pdf
